# Supplementary material for: Immunomodulatory Effects of Atractylodes lancea in Healthy Volunteers with Dosage Prediction for Cholangiocarcinoma Therapy: A Modelling Approach
Source: Pharmaceuticals (Basel). 2025 Jan 31;18(2):198. doi: 10.3390/ph18020198 (PMC11860138; doi:10.3390/ph18020198)
Supplement: Supplementary file 1 [file pharmaceuticals-18-00198-s001.zip]

Archive with 1 entries (1 files):
- pharmaceuticals-3415679-supplementary.pdf
